# Supplementary material for: Tuning Gel State Properties of Supramolecular Gels by Functional Group Modification
Source: Molecules. 2019 Sep 25;24(19):3472. doi: 10.3390/molecules24193472 (PMC6804314; doi:10.3390/molecules24193472)
Supplement: Supplementary file 1 [file molecules-24-03472-s001.zip]

Archive with 1 entries (1 files):
- molecules-596325-SI.pdf
